# Supplementary material for: Genetic Mutations and Mitochondrial Redox Signaling as Modulating Factors in Hypertrophic Cardiomyopathy: A Scoping Review
Source: Int J Mol Sci. 2024 May 28;25(11):5855. doi: 10.3390/ijms25115855 (PMC11173352; doi:10.3390/ijms25115855)
Supplement: Supplementary file 1 [file ijms-25-05855-s001.zip]

Archive with 1 entries (1 files):
- ijms-3001418-supplementary.pdf
